# Supplementary material for: Synthesis, Characterization and Anticancer Efficacy Studies of Iridium (III) Polypyridyl Complexes against Colon Cancer HCT116 Cells
Source: Molecules. 2022 Aug 25;27(17):5434. doi: 10.3390/molecules27175434 (PMC9458069; doi:10.3390/molecules27175434)
Supplement: Supplementary file 1 [file molecules-27-05434-s001.zip]

Archive with 1 entries (1 files):
- molecules-1850515-supplementary.pdf
